# Supplementary material for: The effects of skill-based health education—A randomised-controlled intervention in primary schools in rural Bangladesh
Source: PLoS One. 2025 Jul 11;20(7):e0327325. doi: 10.1371/journal.pone.0327325 (PMC12250694; doi:10.1371/journal.pone.0327325)
Supplement: S1 Zip — S1 Fig. Project School Map in Jhenaidah, Bangladesh. S1 Table. Endline (non-DID) estimation of family-wise mean-standardised effect in average effect size on nine outcome families adjusting for baseline covariates (all children). S2 Table. DID estimation of family-wise mean-standardised effect in average effect size on nine outcome families with additional covariates (all children). S3 Table. DID estimation of family-wise mean-standardised cross-cutting HESP-treatment effect in average effect size on five selected outcome families with additional covariates (all children). S4 Table. HE-treatment effects on single outcomes (selected outcomes) (all children; children in both surveys) S1 File. Study Protocol. S1 Checklist. CONSORT Checklist. (ZIP) [file pone.0327325.s001.zip]

Archive with 18 entries (17 files):
- supplements/
- __MACOSX/._supplements
- supplements/S1 Figure Jhenaidahmap.tif
- __MACOSX/supplements/._S1 Figure Jhenaidahmap.tif
- supplements/S1 Table.pdf
- __MACOSX/supplements/._S1 Table.pdf
- supplements/.DS_Store
- __MACOSX/supplements/._.DS_Store
- supplements/S1 File study protocol.pdf
- __MACOSX/supplements/._S1 File study protocol.pdf
- supplements/S3 Table.pdf
- __MACOSX/supplements/._S3 Table.pdf
- supplements/S4 Table.pdf
- __MACOSX/supplements/._S4 Table.pdf
- supplements/S2 Table.pdf
- __MACOSX/supplements/._S2 Table.pdf
- supplements/S1 CONSORT_checklist.pdf
- __MACOSX/supplements/._S1 CONSORT_checklist.pdf
